# Supplementary material for: How Doping Regulates As(III) Adsorption at TiO2 Surfaces: A DFT + U Study
Source: Molecules. 2024 Aug 23;29(17):3991. doi: 10.3390/molecules29173991 (PMC11396678; doi:10.3390/molecules29173991)
Supplement: Supplementary file 1 [file molecules-29-03991-s001.zip]

Archive with 1 entries (1 files):
- molecules-3119447-supplementary.pdf
